# Supplementary material for: Combined use of Bacillus strains and Miscanthus for accelerating biodegradation of poly(lactic acid) and poly(ethylene terephthalate)
Source: PeerJ. 2021 Mar 30;9:e10957. doi: 10.7717/peerj.10957 (PMC8018249; doi:10.7717/peerj.10957)
Supplement: Supplemental Information 1 [file peerj-09-10957-s001.xlsx]

## Sheet: mass reduction PLA
Variant	mass before incubation	mass after incubation	mass loss (g)	mass loss (%)	average	standard deviation
Ctr	6.867	6.787	0.08	1.16499	1.13071	0.0298686
	6.845	6.769	0.076	1.1103
	6.984	6.906	0.078	1.11684
B.sub	6.931	6.847	0.084	1.21195	1.19743	0.0261379
	7.025	6.943	0.082	1.16726
	6.842	6.759	0.083	1.2131
B.cer	6.842	6.604	0.238	3.47852	3.41826	0.0574012
	6.946	6.709	0.237	3.41204
	7.015	6.779	0.236	3.36422
Misc	7.079	6.907	0.172	2.42972	2.46584	0.0458781
	6.872	6.699	0.173	2.51746
	6.897	6.728	0.169	2.45034
Misc+B.sub	7.107	6.881	0.226	3.17996	3.25105	0.0685948
	6.874	6.646	0.228	3.31685
	6.971	6.744	0.227	3.25635
Misc+B.cer	6.822	6.507	0.315	4.61741	4.61454	0.0486653
	6.843	6.524	0.319	4.6617
	6.923	6.607	0.316	4.5645

## Sheet: O-C PLA
Variant	C % wt	O % wt	O/C (%)	average	standard deviation
Ctr	39.22	60.78	154.972	154.391	0.951249
	39.23	60.77	154.907
	39.48	60.52	153.293
B.sub	39.02	60.98	156.279	154.76	1.31696
	39.36	60.64	154.065
	39.38	60.62	153.936
B.cer	38.45	61.55	160.078	159.07	0.975308
	38.61	61.39	159
	38.74	61.26	158.131
Misc	39.45	60.55	153.485	153.272	0.196018
	39.49	60.51	153.229
	39.51	60.49	153.1
Misc+B.sub	38.87	61.13	157.268	156.631	0.832637
	39.11	60.89	155.689
	38.92	61.08	156.937
Misc+B.cer	38.59	61.41	159.134	160.125	0.950038
	38.31	61.69	161.028
	38.43	61.57	160.213

## Sheet: O-C PET
Variant	C % wt	O % wt	O/C (%)	average	standard deviation
Ctr	50.79	49.21	96.8892	96.8499	0.138933
	50.84	49.16	96.6955
	50.74	49.2	96.9649
B.sub	50.24	49.76	99.0446	98.6672	1.20715
	50.09	49.91	99.6406
	50.68	49.32	97.3165
B.cer	50.55	49.45	97.8239	98.4278	0.761025
	50.18	49.82	99.2826
	50.46	49.54	98.1768
Misc	50.34	49.66	98.6492	99.1263	0.860832
	49.97	50.03	100.12
	50.35	49.65	98.6097
Misc+B.sub	50.65	49.35	97.4334	97.5895	0.135191
	50.59	49.41	97.6675
	50.59	49.41	97.6675
Misc+B.cer	49.66	50.34	101.369	101.048	0.81578
	49.97	50.03	100.12
	49.59	50.41	101.654

## Sheet: carbonyl index PLA
Variant	peak 9 (1450 cm-1)	peak 10 (1748 cm-1)	carbonyl index	average	standard deviation
Ctr	2.769	22.709	820.116	802.548	23.2034
	3.073	23.854	776.245
	2.96	24.014	811.284
B.sub	2.325	16.245	698.71	695.238	3.42819
	2.566	17.753	691.855
	1.876	13.041	695.149
B.cer	3.13	22.26	711.182	715.393	5.81999
	2.773	20.022	722.034
	2.87	20.462	712.962
Misc	2.838	19.962	703.383	713.76	12.4074
	2.647	19.257	727.503
	2.617	18.591	710.394
Misc+B.sub	2.972	20.604	693.271	683.679	21.2234
	2.165	14.275	659.353
	2.775	19.381	698.414
Misc+B.cer	2.639	18.637	706.214	710.057	7.85129
	3.123	22.013	704.867
	3.185	22.903	719.089

## Sheet: carbonyl index PET
Variant	peak 1 (722 cm-1)	peak 9 (1713 cm-1)	carbonyl index	average	standard deviation
Ctr	19.038	22.094	116.052	115.118	0.933622
	20.348	23.424	115.118
	21.389	24.423	114.185
B.sub	17.456	19.392	111.091	113.569	2.47871
	20.345	23.61	116.048
	22.168	25.176	113.569
B.cer	15.128	14.984	99.0454	99.0454	0.407025
	17.699	17.458	98.6383
	12.235	12.168	99.4524
Misc	20.417	24.965	122.276	122.076	0.199902
	20.813	25.366	121.876
	20.288	24.767	122.076
Misc+B.sub	21.944	25.969	118.342	118.181	0.16095
	21.566	25.4869	118.181
	20.649	24.37	118.02
Misc+B.cer	20.263	20.844	102.87	102.871	2.16889
	20.453	21.483	105.04
	19.937	20.077	100.702

## Sheet: AB PLA
Variant	AB (%)	average	standard deviation
Ctr	3.78	3.68	0.1
	3.58
	3.68
B.sub	3.18	3.36	0.155885
	3.45
	3.45
B.cer	2.59	2.39	0.2
	2.19
	2.39
Misc	2.72	2.72333	0.0650641
	2.66
	2.79
Misc+B.sub	2.39	2.49	0.1
	2.49
	2.59
Misc+B.cer	2.11	2.34	0.209523
	2.39
	2.52

## Sheet: AB PET
Variant	AB (%)	average	standard deviation
Ctr	5.31	5.22333	0.15885
	5.32
	5.04
B.sub	5.25	5.2	0.043589
	5.18
	5.17
B.cer	4.24	4.31667	0.0750555
	4.32
	4.39
Misc	4.75	4.75	0.17
	4.58
	4.92
Misc+B.sub	3.78	3.78	0.14
	3.64
	3.92
Misc+B.cer	3.79	3.78667	0.195021
	3.98
	3.59

## Sheet: FB PLA
Variant	FB (N)	average	standard deviation
Ctr	82.36	82.6967	1.18154
	84.01
	81.72
B.sub	78.4	74.81	3.32014
	74.18
	71.85
B.cer	76.79	76.2467	1.0826
	75
	76.95
Misc	85.33	81.4033	6.06337
	74.42
	84.46
Misc+B.sub	68.24	70.37	2.14516
	72.53
	70.34
Misc+B.cer	61.44	64.2633	3.27247
	63.5
	67.85

## Sheet: FB PET
Variant	FB (N)	average	standard deviation
Ctr	89.83	88.6133	1.279
	87.28
	88.73
B.sub	88.95	89.2067	0.691689
	88.68
	89.99
B.cer	92.4	92.5533	1.26698
	93.89
	91.37
Misc	92.55	90.8667	2.53591
	92.1
	87.95
Misc+B.sub	89.33	87.9967	1.73877
	88.63
	86.03
Misc+B.cer	87.54	87.7233	2.15087
	89.96
	85.67

## Sheet: H2O PET
Variant	H2O↑ (g/m2·day)	average	standard deviation
Ctr	13.99	13.98	0.0173205
	13.96
	13.99
B.sub	13.89	13.88	0.0173205
	13.86
	13.89
B.cer	13.98	13.9733	0.011547
	13.96
	13.98
Misc	13.94	13.9467	0.011547
	13.96
	13.94
Misc+B.sub	14.97	14.7967	0.175024
	14.62
	14.8
Misc+B.cer	15.07	14.9367	0.135031
	14.8
	14.94

[truncated: 2 more sheets: O2 PET, CO2 PET]
